# Supplementary material for: Epidemiological analysis and comparison of 259 extensive burn patients from 2010 to 2021: Evidence for autonomous medical team
Source: PLoS One. 2026 Apr 21;21(4):e0346806. doi: 10.1371/journal.pone.0346806 (PMC13098972; doi:10.1371/journal.pone.0346806)
Supplement: S1 File — (XLSX) [file pone.0346806.s001.xlsx]

## Sheet: Databases
Gender	The injury factor	Total burn area	Area of second-degree burns	Third-degree burn area	Head, face and neck	Upper limbs	Lower limbs	Trunk	Hips	Perineum and genitals	Inhalation injuries	Severity of inhalation injury	Endotracheal intubation	Tracheotomy	Number of surgeries	Total length of stay	Length of icu stay	Outcomes	Modified Baux score
1	5	98	88	10	2	2	2	2	2	2	1	4	0	1	9	45	45	1	147
1	2	48	42	6	1	1	1	1	1	1	0	0	0	0	2	55	24	1	50
1	1	35	35	0	2	2	2	2	2	2	0	0	0	0	3	49	8	1	74
1	2	30	#NULL!	#NULL!	2	2	2	2	2	2	0	0	0	0	0	11	8	1	31
1	1	92	92	0	1	1	1	1	1	1	0	0	0	0	1	47	41	1	131
1	3	52	#NULL!	#NULL!	2	2	2	2	2	2	1	2	0	0	3	15	13	1	127
1	2	60	#NULL!	#NULL!	2	2	2	2	2	2	1	2	0	1	12	127	64	1	109
1	1	48	0	48	0	1	1	1	1	1	0	0	0	1	5	44	44	1	73
1	5	30	29	1	1	1	1	1	1	0	0	0	0	0	0	9	9	1	32
0	1	90	28	62	1	1	1	1	1	1	1	4	0	1	15	134	83	1	117
1	1	40	40	0	1	1	1	1	1	1	0	0	0	0	3	28	8	1	63
1	1	65	#NULL!	#NULL!	2	2	2	2	2	2	1	4	0	1	5	87	47	1	111
1	1	40	13	27	0	1	1	1	0	1	0	0	0	0	9	65	1	1	68
1	1	98	27	71	1	1	1	1	1	1	1	3	0	1	4	19	19	0	164
1	1	70	#NULL!	#NULL!	2	2	2	2	2	2	1	2	0	0	0	20	7	1	138
1	1	30	25	5	1	1	1	1	0	0	0	0	0	0	3	37	15	1	79
0	2	98	8	90	1	1	1	1	1	1	1	3	0	1	7	30	30	0	154
0	1	30	28	2	2	2	2	2	2	2	0	0	0	0	0	8	0	1	54
1	1	70	#NULL!	#NULL!	2	2	2	2	2	2	0	0	0	0	2	30	14	1	110
0	1	70	#NULL!	#NULL!	2	2	2	2	2	2	1	3	0	1	1	17	17	1	149
1	1	70	55	15	1	1	1	1	0	0	1	2	0	1	5	172	52	1	129
0	1	40	0	40	1	1	1	1	1	0	1	4	0	1	9	167	105	1	87
0	1	92	88	3.5	1	1	1	1	1	0	1	2	0	1	4	68	48	1	152
1	2	70	0	70	1	1	1	1	1	1	0	0	0	0	8	59	59	1	77
1	1	34	26	8	1	1	1	1	0	0	1	1	0	0	8	62	2	1	85
1	5	40	35	5	2	2	2	2	2	2	0	0	0	0	0	48	22	1	41
1	1	40	36	4	1	1	1	0	0	0	1	1	0	0	3	26	18	1	104
1	2	35	#NULL!	#NULL!	2	2	2	2	2	2	1	4	0	0	10	71	10	1	54
1	1	35	#NULL!	#NULL!	2	2	2	2	2	2	1	1	1	1	4	79	34	1	103
1	1	33	28.5	4.5	1	1	1	1	0	0	0	0	0	0	0	28	8	1	99
0	1	98	0	98	1	1	1	1	1	1	1	3	0	1	13	54	54	1	160
1	1	35	35	0	1	1	0	1	0	0	0	0	0	0	0	14	5	1	81
0	2	82	64	18	1	1	1	1	1	0	1	1	0	1	7	80	56	1	162
1	1	45	#NULL!	#NULL!	2	2	2	2	2	2	1	3	0	1	0	16	16	1	131
1	2	50	50	0	0	1	1	1	0	0	0	0	0	0	2	39	0	1	96
1	3	70	55	15	1	1	1	1	0	0	0	0	0	0	6	61	45	1	119
1	1	40	#NULL!	#NULL!	2	2	2	2	2	2	0	0	0	0	4	37	30	1	94
1	2	40	#NULL!	#NULL!	2	2	2	2	2	2	1	2	0	1	5	44	44	1	118
1	1	65	65	0	1	1	1	1	0	0	1	3	0	1	5	59	19	1	152
1	1	38	36	2	0	1	1	1	0	0	0	0	0	0	1	13	9	1	45
1	5	40	40	0	1	1	1	1	0	0	0	0	0	0	1	16	7	1	94
0	1	85	#NULL!	#NULL!	2	2	2	2	2	2	1	3	1	1	0	16	16	0	104
1	1	35	29	6	1	1	1	0	0	0	0	0	0	0	3	39	0	1	78
1	1	40	35	5	1	1	1	1	1	0	0	0	0	0	2	44	0	1	80
1	1	30	27	3	1	1	1	0	0	0	0	0	0	0	1	11	3	1	73
1	1	40	14	27	1	1	1	1	0	0	1	1	0	0	8	63	43	1	113
1	1	42	4	38	0	0	1	0	1	1	0	0	0	0	3	43	8	1	112
0	1	85	#NULL!	#NULL!	2	2	2	2	2	2	1	1	0	1	8	46	46	1	105
1	1	75	#NULL!	#NULL!	2	2	2	2	2	2	1	2	0	1	0	35	19	1	143
1	2	50	38	12	1	1	0	1	0	0	1	2	0	1	4	37	31	1	117
1	1	58	#NULL!	#NULL!	2	2	2	2	2	2	1	2	0	0	5	38	38	1	134
0	2	30	30	0	0	0	1	1	1	0	0	0	0	0	0	8	2	1	34
1	4	80	12	68	1	1	1	1	1	0	1	2	0	1	11	62	62	1	140
1	1	59	51	8	2	2	2	2	2	2	0	0	0	0	2	52	26	1	106
1	1	98	#NULL!	#NULL!	2	2	2	2	2	2	1	4	0	0	16	184	112	1	134
0	4	55	#NULL!	#NULL!	2	2	2	2	2	2	0	0	0	0	4	50	22	1	85
1	1	98.5	1	97.5	1	1	1	1	1	1	1	2	0	1	17	114	114	0	164.5
1	2	55	52	4	2	2	2	2	2	2	0	0	0	0	10	102	56	1	83
1	1	70	40	30	2	2	2	2	2	2	1	1	1	1	7	95	38	1	125
1	1	30	26	4	1	1	1	1	0	0	0	0	0	0	3	37	24	1	91
1	1	72	45	27	2	2	2	2	2	2	1	2	0	1	5	57	50	1	151
1	1	90	10	80	2	2	2	2	2	2	1	2	0	1	4	21	21	0	152
1	2	50	30	20	2	2	2	2	2	2	1	2	0	1	6	83	61	1	107
0	1	47	37	10	1	1	1	1	0	0	1	2	0	1	3	476	86	1	72
0	1	30	#NULL!	#NULL!	2	2	2	2	2	2	0	0	0	0	4	77	54	1	70
1	4	30	21.5	8.5	1	1	1	1	1	0	1	1	0	0	1	36	9	1	68
0	1	55	53	2	1	1	1	1	0	0	0	0	0	0	1	15	6	1	86
1	1	85	60	25	2	2	2	2	2	2	1	4	0	1	5	153	72	1	145
1	3	54	36	18	2	2	2	2	2	2	1	1	0	0	3	57	15	1	94
1	1	30	#NULL!	#NULL!	2	2	2	2	2	2	1	3	0	1	8	113	18	1	106
1	1	48	0	48	0	1	1	1	1	1	0	0	0	0	9	106	48	1	73
1	1	95	5	90	2	2	2	2	2	2	1	2	0	1	1	9	9	0	141
1	1	52	1	0	1	1	1	1	0	0	1	1	0	0	1	10	10	1	130
1	5	50	50	0	1	0	1	1	1	1	0	0	0	0	1	25	7	1	92
1	1	76	22	54	2	2	2	2	2	2	0	0	0	1	5	86	70	1	119
1	1	81	17	65	1	1	1	1	1	0	1	3	0	1	12	77	77	0	150
0	1	47	37	10	1	1	1	1	0	0	1	2	0	1	3	476	86	1	72
1	1	63	26	37	2	2	2	2	2	2	1	2	0	1	4	40	40	0	137
0	1	64	43	21	1	1	1	1	1	0	1	1	0	0	5	81	29	1	128
1	1	43	8	35	2	2	2	2	2	2	1	3	0	1	0	1	1	0	95
0	2	44	36	8	1	1	1	1	0	0	1	2	0	1	7	77	48	1	122
0	1	30	#NULL!	#NULL!	2	2	2	2	2	2	0	0	1	0	1	15	4	1	#NULL!
1	1	70	55	15	0	1	1	1	1	1	0	0	0	1	0	11	11	0	133
1	2	30	#NULL!	#NULL!	2	2	2	2	2	2	0	0	0	0	1	28	18	1	60
1	1	40	#NULL!	#NULL!	2	2	2	2	2	2	1	2	0	0	2	23	7	1	110
1	2	34	34	0	0	0	1	0	0	1	0	0	0	0	0	7	7	1	79
1	5	95	49	46	1	1	1	1	1	1	1	3	0	1	0	13	13	0	170
0	1	40	23	17	1	1	1	1	1	1	0	0	0	0	1	12	12	1	46
1	1	32	25	7	1	1	1	1	0	0	0	0	0	0	4	55	0	1	74
1	2	70	#NULL!	#NULL!	2	2	2	2	2	2	1	1	0	0	11	109	64	1	133
1	1	45	#NULL!	#NULL!	2	2	2	2	2	2	1	1	0	0	5	42	22	1	104
1	4	50	#NULL!	#NULL!	2	2	2	2	2	2	0	0	0	0	3	44	7	1	99
0	1	40	#NULL!	#NULL!	2	2	2	2	2	2	0	0	0	0	2	40	11	1	72
1	2	90	40	50	1	1	1	1	1	1	0	0	0	1	7	101	28	1	123
1	1	30	21	9	1	1	0	1	0	0	0	0	0	0	5	66	15	1	89
1	1	30	25	5	2	2	2	2	2	2	0	0	0	0	0	25	0	1	#NULL!
0	1	90	#NULL!	#NULL!	2	2	2	2	2	2	1	1	0	1	6	45	40	1	154
1	1	68	23	45	1	1	1	1	0	1	0	0	1	1	9	92	92	1	107
0	1	40	28	12	1	1	1	1	0	0	1	3	0	1	1	43	43	0	83
1	1	65	18	47	2	2	2	2	2	2	1	3	0	1	16	141	66	1	132
1	1	47	21	26	1	1	1	1	1	0	0	0	0	0	8	79	49	1	86
0	1	55	5	50	2	2	2	2	2	2	1	1	0	1	11	77	52	1	104
1	1	90	#NULL!	#NULL!	2	2	2	2	2	2	1	1	0	0	7	59	48	1	153
1	1	85	25	60	2	2	2	2	2	2	1	3	1	1	2	24	24	0	159
1	1	30	#NULL!	#NULL!	2	2	2	2	2	2	1	2	0	0	3	33	18	1	87
0	1	80	34	46	1	1	1	1	1	1	1	2	0	1	8	96	63	1	128
1	5	85	45	40	1	1	1	1	1	0	1	2	0	1	0	9	9	0	163
1	1	95	0	95	1	1	1	1	1	0	1	3	0	1	1	8	8	0	157
0	1	56	25	31	1	1	1	1	0	0	1	2	0	0	3	37	37	1	117
0	2	35	#NULL!	#NULL!	2	2	2	2	2	2	0	0	0	0	3	35	35	1	78
1	5	40	40	#NULL!	1	1	1	1	0	0	0	0	0	0	0	9	0	1	89
0	5	75	47	28	1	1	1	1	1	0	1	1	0	0	4	34	34	1	132
1	1	35	#NULL!	#NULL!	2	2	2	2	2	2	0	0	0	0	1	6	0	1	82
0	5	85	#NULL!	#NULL!	2	2	2	2	2	2	1	3	0	1	10	91	91	1	140
1	5	60	#NULL!	60	1	1	1	1	1	0	1	3	0	1	2	7	7	1	144
1	2	96	54	42	1	1	1	1	0	1	1	3	0	1	1	7	7	1	186
1	5	65	#NULL!	#NULL!	2	2	2	2	2	2	1	3	0	1	8	100	100	1	151
0	2	55	48	7	0	1	1	1	1	0	0	0	0	0	5	44	44	1	109
0	1	60	52	8	1	1	1	1	1	0	1	4	0	1	5	35	35	1	121
1	2	65	42	23	0	0	1	1	1	1	0	0	1	0	16	98	98	1	95
1	1	50	#NULL!	#NULL!	2	2	2	2	2	2	1	1	1	0	7	38	38	1	97
1	2	40	#NULL!	#NULL!	2	2	2	2	2	2	0	0	0	0	3	50	34	1	46
1	5	85	#NULL!	#NULL!	2	2	2	2	2	2	1	4	0	1	7	67	67	1	148
1	1	30	#NULL!	#NULL!	2	2	2	2	2	2	0	0	0	0	1	33	16	1	36
1	1	85	72	13	1	1	1	1	1	0	1	1	0	1	3	43	20	1	178
1	1	30	#NULL!	#NULL!	2	2	2	2	2	2	1	4	0	0	4	31	2	1	92
1	1	60	#NULL!	#NULL!	2	2	2	2	2	2	0	0	0	1	2	41	41	1	116
1	1	30	#NULL!	#NULL!	2	2	2	2	2	2	1	1	0	0	1	28	5	1	105
1	2	45	#NULL!	#NULL!	2	2	2	2	2	2	0	0	0	0	2	44	35	1	97
1	2	40	#NULL!	#NULL!	2	2	2	2	2	2	1	4	0	0	4	36	5	1	111
1	2	70	8	62	1	1	1	1	1	1	0	0	1	1	3	15	15	0	76
1	5	32	#NULL!	#NULL!	2	2	2	2	2	2	1	4	0	0	2	28	4	1	105
0	1	30	30	#NULL!	0	1	1	1	1	0	0	0	0	0	2	14	0	1	85
1	1	40	#NULL!	#NULL!	2	2	2	2	2	2	0	0	0	0	1	19	7	1	84
0	2	50	44.5	5.5	1	1	1	1	0	0	1	4	0	0	2	47	17	1	108
1	1	40	#NULL!	#NULL!	2	2	2	2	2	2	1	4	0	0	3	34	14	1	70
1	5	30	30	0	2	2	2	2	2	2	0	0	0	0	0	8	7	1	35
0	1	40	40	0	1	1	1	1	0	0	0	0	0	1	0	46	46	1	89
1	5	65	65	0	1	1	1	1	0	0	1	4	0	1	0	18	18	1	134
1	5	97	10	87	2	2	2	2	2	2	1	4	0	1	4	18	18	1	181
0	1	50	#NULL!	#NULL!	2	2	2	2	2	2	1	4	0	0	4	36	5	1	101
0	5	35	#NULL!	#NULL!	2	2	2	2	2	2	1	4	0	0	3	31	2	1	112
1	5	80	66	14	1	1	1	1	0	0	1	4	0	1	0	44	32	1	185
0	5	40	31.5	8.5	1	1	1	1	0	0	1	4	0	0	1	32	13	1	143
1	5	70	#NULL!	#NULL!	2	2	2	2	2	2	1	4	0	1	9	78	23	1	134
1	2	50	48	2	1	1	1	1	0	0	1	4	1	0	10	88	16	1	122
1	1	94	34	60	1	1	1	1	1	1	1	4	0	1	22	154	47	1	140
1	2	40	#NULL!	#NULL!	2	2	2	2	2	2	0	0	0	0	0	14	10	1	47
1	1	50	#NULL!	#NULL!	2	2	2	2	2	2	1	4	0	1	0	1	1	1	156
1	1	50	#NULL!	#NULL!	2	2	2	2	2	2	0	0	0	0	6	30	21	1	109
1	1	40	#NULL!	#NULL!	2	2	2	2	2	2	1	4	0	1	4	58	31	1	130
1	5	30	#NULL!	#NULL!	2	2	2	2	2	2	1	4	0	0	1	8	7	1	91
1	5	33	#NULL!	#NULL!	2	2	2	2	2	2	1	4	0	0	4	66	24	1	108
1	1	92	#NULL!	#NULL!	2	2	2	2	2	2	1	4	0	1	17	104	68	1	155
1	2	55	9	46	1	1	1	1	0	0	1	4	0	1	9	36	32	1	110
1	5	85	44	41	1	1	1	1	1	0	1	4	0	1	16	57	54	1	153
1	2	30	#NULL!	#NULL!	2	2	2	2	2	2	1	4	0	0	1	14	5	1	102
1	5	40	30	10	1	1	1	1	0	0	1	4	0	0	10	56	14	1	90
1	1	30	25	5	0	1	1	0	0	0	0	0	0	0	8	51	2	1	75
1	5	90	#NULL!	#NULL!	2	2	2	2	2	2	1	4	0	1	24	160	145	1	161
0	1	96	6	90	1	1	1	1	1	0	1	4	0	1	34	116	104	1	149
1	1	40	40	0	1	1	1	1	0	0	1	4	0	0	2	20	13	1	115
1	1	80	#NULL!	#NULL!	2	2	2	2	2	2	1	4	0	1	3	30	20	1	160
1	1	70	#NULL!	#NULL!	2	2	2	2	2	2	1	4	0	1	2	26	16	1	146
1	1	30	#NULL!	#NULL!	2	2	2	2	2	2	1	4	0	1	3	48	48	1	104
0	1	66	37	29	1	1	1	1	1	0	1	4	0	1	14	60	27	1	142
0	5	40	37	3	1	1	1	1	0	0	0	0	0	0	3	30	14	1	87
0	5	90	#NULL!	#NULL!	2	2	2	2	2	2	0	0	0	0	22	81	65	1	138
1	5	70	64	6	1	1	1	1	1	0	1	4	0	1	6	35	12	1	158
1	5	35	25	10	1	1	1	1	1	0	1	4	0	0	2	14	4	1	104
1	4	35	35	0	0	1	1	0	0	0	0	0	0	0	1	6	6	1	125
1	1	30	30	0	1	1	1	0	0	0	1	4	0	0	0	13	0	1	93
1	2	55	53	2	1	1	1	1	1	0	0	0	0	0	4	35	5	1	116
0	5	60	#NULL!	#NULL!	2	2	2	2	2	2	1	4	0	0	12	84	72	1	130
1	5	37	37	0	1	1	0	1	0	0	0	0	0	0	2	17	14	1	108
0	5	40	38	2	1	1	1	0	0	0	0	0	0	0	2	18	1	1	72
1	5	50	32	18	1	1	1	0	0	0	1	4	0	0	6	50	28	1	134
1	5	99	#NULL!	#NULL!	2	2	2	2	2	2	1	4	0	1	13	44	43	1	150
1	4	80	26	54	1	1	1	1	0	0	1	4	0	1	9	52	38	1	148
1	1	98	10	88	1	1	1	1	1	1	1	4	0	1	18	161	87	1	149
1	3	55	#NULL!	#NULL!	2	2	2	2	2	2	1	4	0	1	17	47	46	1	114
1	1	40	#NULL!	#NULL!	2	2	2	2	2	2	1	4	0	1	4	46	29	1	118
1	1	41	31.5	13.5	1	1	1	1	1	0	0	0	0	0	2	29	9	1	60
1	1	60	42	18	1	1	1	1	0	0	1	3	0	1	0	1	1	1	160
1	2	40	32	8	1	1	1	1	0	0	1	1	0	0	10	34	0	1	98
1	1	30	30	0	1	1	1	1	0	0	1	2	0	0	3	25	4	1	103
1	2	35	#NULL!	#NULL!	2	2	2	2	2	2	0	0	0	0	6	47	11	1	98
1	1	50	#NULL!	#NULL!	2	2	2	2	2	2	1	3	0	1	16	65	63	1	95
1	1	31	17	14	1	1	1	1	0	0	0	0	0	0	0	30	5	1	32
0	1	45	#NULL!	#NULL!	2	2	2	2	2	2	0	0	0	0	8	37	36	1	71
0	1	73	0	73	1	1	1	1	1	1	1	3	0	1	14	101	100	1	149
1	5	70	70	0	1	1	1	1	1	1	1	1	0	0	9	80	47	1	129
1	2	30	30	0	1	1	1	1	0	0	1	3	1	1	9	86	34	1	117
1	2	35	0	35	1	1	1	1	1	0	1	3	0	1	14	73	73	1	97
1	1	38	21	17	1	1	0	1	0	0	1	2	0	1	3	55	25	1	93
1	1	30	#NULL!	#NULL!	2	2	2	2	2	2	0	0	0	0	6	47	0	1	47
1	1	99	#NULL!	#NULL!	2	2	2	2	2	2	1	3	0	1	10	90	0	1	149
1	1	75	62	13	1	1	1	1	1	0	1	1	0	0	10	38	37	1	152
1	2	65	62	3	1	1	1	1	1	1	0	0	0	1	4	100	61	1	121
1	5	85	34	51	1	1	1	1	0	0	1	2	0	1	25	84	73	1	152
1	3	35	34	1	1	1	1	1	0	0	0	0	0	0	0	7	0	1	62
1	2	80	23	57	1	1	1	1	1	0	1	4	0	1	14	70	59	1	144
1	1	52	#NULL!	#NULL!	2	2	2	2	2	2	0	0	0	1	8	83	58	1	101
1	1	30	3	0	1	1	1	1	0	0	0	0	0	0	5	32	32	1	51
1	1	40	4	0	1	1	1	1	0	0	0	0	0	0	0	31	0	1	90
1	1	35	35	0	1	1	1	1	0	0	0	0	0	0	6	19	0	1	51
1	1	62	3	32	1	1	1	1	0	0	1	4	0	1	9	62	48	1	126
1	1	81	#NULL!	#NULL!	2	2	2	2	2	2	1	4	0	1	9	62	61	1	154
0	1	30	21	9	1	1	0	1	0	0	1	1	0	0	1	32	6	1	78
1	1	60	#NULL!	#NULL!	1	1	1	1	0	0	0	0	0	0	7	62	50	1	98
1	5	70	30	40	2	2	2	2	2	2	0	0	0	0	6	51	33	1	117
0	1	43	28	15	1	1	1	1	1	1	1	2	0	0	4	37	1	1	100
1	1	75	0	75	1	1	1	1	1	0	0	0	1	1	2	10	10	1	107
0	1	65	35	30	2	2	2	2	2	2	0	0	0	0	1	44	42	1	67
1	4	72	67.5	4.5	1	1	1	1	1	0	1	3	0	1	7	61	18	1	99
1	1	79	51	28	1	1	1	1	0	0	0	0	0	0	7	76	4	1	99
1	2	80	#NULL!	#NULL!	2	2	2	2	2	2	1	4	1	1	5	73	51	1	121
0	5	80	20	60	1	1	1	1	1	1	1	2	1	1	9	102	57	1	138
1	1	40	40	0	0	1	1	1	0	0	0	0	0	0	0	8	0	1	78
1	1	35	#NULL!	#NULL!	2	2	2	2	2	2	0	0	0	1	4	29	29	0	66
1	2	92	#NULL!	#NULL!	2	2	2	2	2	2	1	2	0	1	5	42	42	1	158
1	1	30	24	6	1	1	1	0	0	0	0	0	0	0	0	14	0	1	96
0	2	30	30	0	0	0	1	1	1	0	0	0	0	0	0	16	11	1	32
0	1	84	40	44	1	1	1	1	0	0	0	0	0	0	12	94	20	1	137
0	2	42	42	0	1	1	1	1	0	0	0	0	0	0	0	9	9	1	43
0	1	35	30	5	1	1	1	1	0	0	1	1	0	0	3	42	4	1	94
0	1	45	45	0	0	1	1	1	1	0	0	0	0	0	1	41	0	1	62
1	1	30	30	0	1	1	1	1	0	0	0	0	0	0	3	30	0	1	56
1	1	98	0	98	1	1	1	1	1	0	1	3	0	1	0	31	31	0	136
1	1	56	13	43	1	1	1	1	1	0	1	4	0	1	5	48	44	1	96
1	2	90	5	85	1	1	1	1	1	1	1	2	0	1	3	10	10	0	148
1	1	61	7	54	1	1	1	1	1	1	0	0	0	1	8	58	58	1	110
1	1	45	27	18	1	1	1	1	1	0	1	2	0	1	5	123	34	1	90
1	1	44	39	5	1	1	1	1	0	0	1	1	0	1	6	43	43	1	82
1	1	35	20	15	1	1	1	1	1	0	1	2	0	1	4	45	45	1	96
1	2	60	5	55	1	1	1	1	0	0	1	4	0	1	5	22	22	1	113
1	1	80	68	12	1	1	1	1	1	0	1	3	0	1	5	173	43	1	123
1	2	32	#NULL!	#NULL!	2	2	2	2	2	2	0	0	0	0	2	29	0	1	61
0	1	53	42	11	0	1	1	1	1	1	0	0	0	0	8	55	28	1	113
0	1	98.5	59.5	39	1	1	1	1	1	1	0	0	0	1	4	73	73	1	145.5
0	2	30	23	7	0	1	1	0	0	0	0	0	0	0	3	33	0	1	78
0	2	40	34	6	0	1	1	1	1	0	0	0	0	0	6	54	14	1	70
0	5	30	30	0	1	1	1	1	0	0	0	0	0	0	0	7	7	1	32
1	1	30	7	23	1	1	1	1	1	1	0	0	0	0	2	66	33	1	31
1	4	88	17	71	1	1	1	1	1	1	1	4	0	1	7	45	45	1	158
1	1	61	#NULL!	#NULL!	2	2	2	2	2	2	0	0	0	1	8	20	20	1	113
1	2	55	#NULL!	#NULL!	2	2	2	2	2	2	1	2	0	0	16	47	47	1	111
1	2	40	15	25	1	1	1	1	1	0	1	4	1	0	0	33	12	1	121
0	1	30	16	15	0	0	1	0	0	0	0	0	0	0	0	27	2	1	39
1	2	30	5	25	1	1	0	1	0	0	0	0	0	0	3	66	31	1	32
0	1	90	80	10	2	2	2	2	2	2	1	1	0	0	5	63	35	1	159
1	1	30	11	19	0	1	1	1	1	0	0	0	0	0	7	108	35	1	82
1	5	30	19	11	1	1	1	1	1	0	1	1	0	0	1	14	7	1	97
1	1	95	6	89	1	1	1	1	1	1	1	3	0	1	17	53	53	1	144
1	1	39	#NULL!	#NULL!	2	2	2	2	2	2	0	0	0	0	18	186	0	1	101
1	3	50	#NULL!	#NULL!	2	2	2	2	2	2	1	4	0	1	15	74	24	1	92
1	2	50	35	15	1	1	1	1	0	0	1	3	0	1	15	65	64	1	95
1	#NULL!	45	11	34	1	1	1	1	0	0	1	3	0	1	9	58	38	1	87
1	#NULL!	50	32	18	1	1	1	1	1	1	0	0	0	0	2	23	16	1	53
